# Supplementary material for: High Glucose Exposure Impairs L-Cell Differentiation in Intestinal Organoids: Molecular Mechanisms and Clinical Implications
Source: Int J Mol Sci. 2021 Jun 22;22(13):6660. doi: 10.3390/ijms22136660 (PMC8268781; doi:10.3390/ijms22136660)
Supplement: Supplementary file 1 [file ijms-22-06660-s001.zip]

Archive with 1 entries (1 files):
- ijms-1255577-supplementary.pdf
